# Supplementary material for: Bone marrow mesenchymal stem cells combined with estrogen synergistically promote endometrial regeneration and reverse EMT via Wnt/β-catenin signaling pathway
Source: Reprod Biol Endocrinol. 2022 Aug 15;20:121. doi: 10.1186/s12958-022-00988-1 (PMC9377128; doi:10.1186/s12958-022-00988-1)
Supplement: Supplementary file 4 — Additional file 4. [file 12958_2022_988_MOESM4_ESM.zip]

Archive with 5 entries (5 files):
- Fig. 7A--Axin2.tif
- Fig. 7A--catenin.tif
- Fig. 7A--C-myc.tif
- Fig. 7A--CyclinE.tif
- Fig. 7A--GAPDH.tif
